# Supplementary material for: Naturally-occurring cholesterol analogues in lipid nanoparticles induce polymorphic shape and enhance intracellular delivery of mRNA
Source: Nat Commun. 2020 Feb 20;11:983. doi: 10.1038/s41467-020-14527-2 (PMC7033178; doi:10.1038/s41467-020-14527-2)
Supplement: Supplementary file 5 — Source Data [file 41467_2020_14527_MOESM5_ESM.xlsx]

## Sheet: Figure 1f
Figure 1f
		Note:	Analogues were normalized to internal cholesterol control and reported as percentage change vs cholesterol, which was set to 100%.
			Calcipotriol and Betulin failed to encapsulate mRNA and therefore, weren't transfected.
				1	2	3			1	2	3
			Cholesterol	1.77411	1.99108	2.13544		Cholesterol	0.0734936	0.102785	0.148382
			Vitamin D2	0.712948	0.505145	0.380391		Lupeol	0.0151146	0.0145987	0.0160119
			Vitamin D3	0.395097	0.436183	0.156923
				1	2	3
			Cholesterol	0.0564099	0.0606942	0.0653021			1	2	3
			Stigmasterol	0.0922034	0.101893	0.104457		Cholesterol	0.316914	0.202491	0.386744
			Oleanolic Acid	0.0212668	0.0316799	0.0265036		β-sitosterol	16.1278	16.8026	14.5676
			Ursolic Acid	0.02122	0.0243021	0.0294928

## Sheet: Figure 2b
Figure 2b
			mRNA (ng)	Cholesterol			β-sitosterol			Campesterol			Fucosterol			Stigmastanol
			10	0.00637764	0.0177634	0.0234471	1.61632	1.66348	1.5369	1.86069	2.54267	1.62162	1.1034	1.16061	1.22125	3.48671	4.87482	4.69637
			25	0.0589131	0.0911043	0.0888719	6.6885	5.41493	3.82822	5.29154	5.60988	5.63152	4.84321	6.2654	5.33059	12.9244	12.2956	14.3232
			50	0.313956	0.301893	0.312789	9.39281	18.0238	8.18623	15.5547	11.3573	10.5482	13.398	20.723	17.5181	14.8715	16.3385	15.4804
			200	0.675515	1.45299	1.04191	24.0285	5.20468	11.4687	8.67173	10.714	15.9803	11.2658	25.3454	25.5008	13.3416	18.7425	7.53029

## Sheet: Figure 2d
Figure 2d
						1	2	3
					LNP	0.187711	0.185766	0.207934
					eLNP	3.7359	3.47408	3.20337
					Brassicasterol	0.141014	0.0978004	0.07426
					Ergosterol	0.122358	0.092552	0.0871064
						1	2	3
					LNP	0.553087	0.521392	0.438313
					Dehydroergosterol	0.00135329	0.00173034	0.00178436

## Sheet: Figure 2f
Figure 2f
		Note:	Analogues were normalized to internal β-sitosterol control
			1	2	3
		β-sitosterol	3.26169	3.38209	3.99061
		β-sitosterol-R	0.00675027	0.0119179	0.0100866
		β-sitosterol-H	0.11891	0.0850424	0.0549132
		β-sitosterol-G	0.176909	0.190301	0.183383
			1	2	3
		β-sitosterol	10.3248	13.6372	13.423
		β-sitosterol-S	3.31993	2.04344	1.18302
		β-sitosterol-C	4.97013	3.36618	4.94106
		β-sitosterol-OAc	0.0693086	0.0143756	-0.00582666

## Sheet: Figure 4a
Figure 4a
		mRNA (ng)	LNP			eLNP
		0	27.18	15.29	17.45	15.23	20.6	15.44
		1	15.61	16.32	13.98	21.66	21.5	32.44
		10	273.86	203.25	258.17	214.34	68.92	439.04
		25	1508.43	1518.81	1301.83	1128.97	1054.76	1325.54
		50	2015.26	1992.14	1583.08	1402.09	1834.46	1947.27
		75	2095.92	2016.11	1605.23	1604.34	1691.21	1404.02
		100	2127.99	2009.57	1610.53	1582.88	1153.21	1677.12
		200	1612.73	2044.75	2035.05	1853.69	1885.48	1783.06
		300	1422.61	1379.73	1725.79	1779.34	1876.38	1638.02
		400	1325.88	1436.73	705.37	1786.23	2008.87	1928.77

## Sheet: Figure 4b
Figure 4b
				Time (hrs)	MC3-Cholesterol		MC3-Sitosterol
				0	0	0.002642	0.03003	0.01159
				1	2.645	3.003	70.19	66.73
				2	55.48	59.25	301.1	279.4
				3	164.2	161.3	542.3	503.8
				4	246.1	264.9	691.6	684.4
				5	332.1	338.6	812.8	738
				6	353.9	395.6	954.1	865.6
				7	371.2	374.9	1052	913.4
				8	349.8	400.2	1088	901.7
				9	369.5	353.2	1181	922.9
				10	319.9	359.8	1295	962.8
				11	346.3	328.4	1259	932.7
				12	324.7	344.2	1236	1036
				13	315.5	321	1323	992.6
				14	290.5	318.2	1268	1062
				15	281.8	311.5	1336	1062
				16	263.4	303.8	1310	1059
				17	271.4	304	1390	950.8
				18	252.6	273.6	1347	939.7
				19	262.4	254.7	1413	935.3
				20	251	279.5	1460	965.9
				21	238.8	266.3	1408	1013
				22	210.6	277.9	1467	984.3

## Sheet: Figure 4c
Figure 4c
				Time (hrs)	MC3-Cholesterol	MC3-Sitosterol
				0.5	40.8801	131.143
				1.5	50.944	140.168
				2.5	57.0857	141.87
				3.5	56.9609	144.266
				4.5	52.312	132.934
				5.5	44.268	116.277
				6.5	32.1409	94.8957
				7.5	16.7891	67.7844
				8.5	0.499627	42.7112
				9.5	-12.0039	31.2817
				10.5	-14.8582	27.0438
				11.5	-15.7448	18.7143
				12.5	-14.0861	8.54563
				13.5	-10.9512	9.11388
				14.5	-10.0657	7.17627
				15.5	-8.49692	2.45992
				16.5	-8.02008	2.89975
				17.5	-8.45654	7.48711
				18.5	-7.589	4.78693
				19.5	-6.64085	7.97764
				20.5	-6.87561	10.9116
				21.5	-7.28773	13.0771

## Sheet: Figure 4e
Figure 4e
					Number Cytosolic mRNA (smFISH)			Number LNP per cell
				LNP	360.7	271.7	141.7		1240.76	884.343
				eLNP	393.1	478.9	232.1	436.818	1022.07	2424.89
				Cells only	32.09	26.18	31.04	0.104326	0	0.093341

## Sheet: Figure 5a
Figure 5a
					MEF-WT			MEF-NPC1-KO
				LNP	0.007965	0.000883	0.01029	0.244481	0.266033	0.305743
				eLNP	0.297811	0.126689	0.259123	0.768297	0.595264	0.807352

## Sheet: Figure 5b
Figure 5b
				mRNA (ng)	LNP			eLNP
				20	0.0899982	0.0667761	0.0360801	0.164991	0.0621112	0.0394046
				50	0.179871	0.334139	0.986913	0.523179	0.568184	0.238202
				100	0.681087	1.00006	0.791115	0.950439	2.96381	0.825511
				200	0.743113	1.95907	3.28902	5.15985	5.94646	4.44828
				300	1.47491	2.54559	4.93585	5.14714	4.42658	9.19445
				400	2.44989	3.07361	3.08054	5.58148	5.34963	4.31048

[truncated: 8 more sheets: Figure 5c, Supplementary Figure 2a, Supplementary Figure 2b, Supplementary Figure 3a, Supplementary Figure 3b, Supplementary Figure 3c, Supplementary Figure 3d, Supplementary Figure 6b]
